# Supplementary material for: Enantioselectivity of Pentedrone and Methylone on Metabolic Profiling in 2D and 3D Human Hepatocyte-like Cells
Source: Pharmaceuticals (Basel). 2022 Mar 17;15(3):368. doi: 10.3390/ph15030368 (PMC8953427; doi:10.3390/ph15030368)
Supplement: Supplementary file 1 [file pharmaceuticals-15-00368-s001.zip]

Archive with 1 entries (1 files):
- pharmaceuticals-1600972-supplementary.pdf
